# Supplementary material for: Burden of Pneumococcal Disease in Young Children Due to Serotypes Contained in Different Pneumococcal Conjugate Vaccines in Eight Asian Countries and Territories
Source: Vaccines (Basel). 2024 Oct 19;12(10):1197. doi: 10.3390/vaccines12101197 (PMC11511336; doi:10.3390/vaccines12101197)
Supplement: Supplementary file 1 [file vaccines-12-01197-s001.zip]

Archive with 1 entries (1 files):
- vaccines-3266313-supplementary.pdf
